# Supplementary material for: The Seattle Heart Failure Model in Kidney Transplant Recipients
Source: J Clin Med. 2023 Dec 11;12(24):7614. doi: 10.3390/jcm12247614 (PMC10743453; doi:10.3390/jcm12247614)
Supplement: Supplementary file 1 [file jcm-12-07614-s001.zip]

Archive with 1 entries (1 files):
- jcm-2691259-supplementary.pdf
